# Supplementary material for: Molecular Mechanisms of Action of Dendrimers with Antibacterial Activities on Model Lipid Membranes
Source: Polymers (Basel). 2025 Mar 29;17(7):929. doi: 10.3390/polym17070929 (PMC11991017; doi:10.3390/polym17070929)
Supplement: Supplementary file 1 [file polymers-17-00929-s001.zip]

Archive with 1 entries (1 files):
- polymers-3490387-supplementary.pdf
